# Supplementary material for: Resistance, heteroresistance and fitness costs drive colistin treatment failure during Acinetobacter baumannii pneumonia
Source: bioRxiv. 2025 Nov 27:2025.07.24.666669. Originally published 2025 Jul 24. Preprint. [Version 3] doi: 10.1101/2025.07.24.666669 (PMC12330716; doi:10.1101/2025.07.24.666669)
Supplement: Supplement 2 [file media-2.xlsx]

## Sheet: Dataset S4
Dataset S4. Mutations detected via the BRESEQ pipeline.
Predicted mutations			Strain:	LAC4-WT	ΔpABLAC2	pmrB(T235I)	pmrB(A236E)									A-0-Lo	A-4-Lo	A-7-Lo	A-0-Hi	A-4-Hi	A-7-Hi	B-0-Lo	B-4-Lo	B-7-Lo	B-0-Hi	B-4-Hi	B-7-Hi	C-0-Lo	C-4-Lo	C-7-Lo	C-0-Hi	C-4-Hi	C-7-Hi	lpxA*											lpxA* pldA* ponA*	lpxA* pldA* ponAins	lpxA* pldA*
seq id	position	mutation	Clone:	WT	ΔGmR	COL-17	COL-23	COL-26	COL-27	COL-28	COL-29	COL-30	COL-31	COL-33	COL-34	I1	I2	I3	I4	I5	I6	I7	I8	I9	I10	I11	I12	I13	I14	I15	I16	I17	I18	LOSS(-)	LB1	LB2	LB3	LB4	LB6	LB7	LB8	LB9	LB10	LB11	LB12	LB13	LB14	LB15	LB17
CP007712	180341	(GAATAT)1→2													1
CP007712	288596	(GCCTTC)1→2												1
CP007712	313,916:1	#VALUE!																															1
CP007712	328236	C→G																																	1	1		1					1		1			1	1
CP007712	328610	+GAT																																												1
CP007712	642431	C→A											1
CP007712	772943	T→G						1	1
CP007712	774312	C→T				1				1	1	1	1
CP007712	774315	C→A					1									1	1	1	1	1	1	1	1	1	1	1	1	1	1	1	1	1	1
CP007712	984352	A→C																																						1
CP007712	1039167	Δ4 bp																																									1
CP007712	1339256	(A)6→5									1
CP007712	1667377	G→A																																1	1	1	1	1	1	1	1	1	1	1	1	1	1	1	1
CP007712	1900594	G→A																						1
CP007712	2069856	C→A																																						1
CP007712	2511285	T→C																																						1
CP007712	2530776	G→A								1
CP007712	2,639,554:1	+AA																																										1
CP007712	2639789	Δ1 bp												1
CP007712	2906038	G→A																											1
CP007712	2907098	G→A																						1
CP007712	2,907,234:1	+AC																								1
CP007712	2917225	Δ1 bp																																	1	1	1	1	1		1	1	1	1	1	1	1	1	1
CP007712	2919905	T→A																																						1
CP007712	3343271	G→T																1
CP007714	1	Δ6,076 bp			1																														1	1	1	1	1	1	1	1	1	1	1	1	1	1	1
CP007712	774729	Δ2 bp
CP007712	774804	Δ1 bp
CP007712	774814	Δ3 bp
CP007712	774817	Δ1 bp
CP007712	774907	Δ1 bp
CP007712	1176499	C→A
CP007712	2813291	C→T
CP007712	2905075	C→T
CP007713	7834	T→C
[truncated: 13 more columns]
